# Supplementary material for: 4,5-Dihydro-5-Oxo-Pyrazolo[1,5-a]Thieno[2,3-c]Pyrimidine: A Novel Scaffold Containing Thiophene Ring. Chemical Reactivity and In Silico Studies to Predict the Profile to GABAA Receptor Subtype
Source: Molecules. 2023 Mar 29;28(7):3054. doi: 10.3390/molecules28073054 (PMC10095790; doi:10.3390/molecules28073054)
Supplement: Supplementary file 1 [file molecules-28-03054-s001.zip]

Archive with 1 entries (1 files):
- molecules-2302871-supplementary.pdf
